# Supplementary material for: Boosting the Activation of Molecular Oxygen and the Degradation of Rhodamine B in Polar-Functional-Group-Modified g-C3N4
Source: Molecules. 2024 Aug 13;29(16):3836. doi: 10.3390/molecules29163836 (PMC11356892; doi:10.3390/molecules29163836)
Supplement: Supplementary file 1 [file molecules-29-03836-s001.zip]

Archive with 1 entries (1 files):
- molecules-3125649-supplementary.pdf
